# Supplementary material for: Urbanization-Induced Shifts in Microbial Functional Genes of Wetland Nitrogen Cycling Promote Nitrous Oxide (N2O) Emissions
Source: Microorganisms. 2026 Mar 12;14(3):640. doi: 10.3390/microorganisms14030640 (PMC13029612; doi:10.3390/microorganisms14030640)
Supplement: Supplementary file 1 [file microorganisms-14-00640-s001.zip]

Archive with 1 entries (1 files):
- microorganisms-4129379-supplementary.pdf
